# Supplementary material for: Prediction of virus-host protein-protein interactions mediated by short linear motifs
Source: BMC Bioinformatics. 2017 Mar 9;18:163. doi: 10.1186/s12859-017-1570-7 (PMC5345135; doi:10.1186/s12859-017-1570-7)
Supplement: Additional file 1 — Table S1. Candidate interactions between human and HIV-1 (interactions.zip) available at https://figshare.com/articles/interactions_zip/4648714. (ZIP 2549.76 kb) [file 12859_2017_1570_MOESM1_ESM.zip]

Archive with 1 entries (1 files):
- interactions.zip
