# Supplementary material for: Prediction of virus-host protein-protein interactions mediated by short linear motifs
Source: BMC Bioinformatics. 2017 Mar 9;18:163. doi: 10.1186/s12859-017-1570-7 (PMC5345135; doi:10.1186/s12859-017-1570-7)
Supplement: Additional file 2 — Table S2. Disordered regions for HIV-1 proteins (regions.zip), using filenames layout explained in Table S2 available at https://figshare.com/articles/Disordered_regions_predicted_in_HIV-1/4648729. (ZIP 708 kb) [file 12859_2017_1570_MOESM2_ESM.zip]

Archive with 1 entries (1 files):
- regions.zip
