# Supplementary material for: Prediction of virus-host protein-protein interactions mediated by short linear motifs
Source: BMC Bioinformatics. 2017 Mar 9;18:163. doi: 10.1186/s12859-017-1570-7 (PMC5345135; doi:10.1186/s12859-017-1570-7)
Supplement: Additional file 3 — Table S3. SLiM sets C,D,R and derived for HIV-1 proteins. (SLiM_sets.zip) available at https://figshare.com/articles/Short_Linear_Motif_Sets_common_to_human_and_HIV-1/4648732. (ZIP 145 kb) [file 12859_2017_1570_MOESM3_ESM.zip]

Archive with 1 entries (1 files):
- SLiM_sets.zip
